# Supplementary material for: Squalene Supplementation as a Novel to Increase PUFA Content in Fish Tissues
Source: Animals (Basel). 2023 Aug 11;13(16):2600. doi: 10.3390/ani13162600 (PMC10451946; doi:10.3390/ani13162600)
Supplement: Supplementary file 1 [file animals-13-02600-s001.zip]

Archive with 1 entries (1 files):
- animals-2421606-supplementary.xlsx
