# Supplementary material for: Squalene Supplementation as a Novel to Increase PUFA Content in Fish Tissues
Source: Animals (Basel). 2023 Aug 11;13(16):2600. doi: 10.3390/ani13162600 (PMC10451946; doi:10.3390/ani13162600)
Supplement: Supplementary file 1 [file animals-13-02600-s001.zip › animals-2421606-supplementary.xlsx]

## Sheet: Arkusz1
	Table S1. Fatty acid percentage content in muscle of Siberian sturgeon					Table S2. Fatty acid percentage content in liver of Siberian sturgeon					Table S3. Fatty acid percentage content in muscle of rainbow trout					Table S4. Fatty acid percentage content in liver of rainbow trout					Table S5. Fatty acid percentage content in muscle of Eurasian perch					Table S6. Fatty acid percentage content in liver of Eurasian perch
	fatty acid	S0	S0.5	S1.0		Fatty acid	S0	S0.5	S1.0		fatty acid	S0	S0.5	S1.0		fatty acid	S0	S0.5	S1.0		Fatty acid	S0	S0.5	S1.0		Fatty acid	S0	S0.5	S1.0
	C14:0	3.45 ± 0.84	3.33 ± 0.24	2.61 ± 0.19		C14:0	3.43 ± 0.19	3.59 ± 0.24	3.85 ± 0.26		C12:0	0.25 ± 0.01	0.17 ± 0.02	0 ± 0		C12:0	0.5 ± 0.01	0.2 ± 0.03	0.19 ± 0.11		C12:0	0,26 ± 0,04	0,29 ± 0,04	0,27 ± 0,02		C12:0	0.38 ± 0.11	0.36 ± 0.05	0.35 ± 0.08
	C14:1	0.12 ± 0.01	0.11 ± 0	0.11 ± 0		C14:1	0.18 ± 0.01	0.35 ± 0.01	0.46 ± 0.01		C14:0	6.13 ± 0.15	5.54 ± 0.17	5.95 ± 0.4		C14:0	6.46 ± 0.25	6.37 ± 0.46	6.36 ± 0.2		C14:0	0,24 ± 0,05	0,29 ± 0,01	0,28 ± 0,02		C14:0	5.74 ± 0.33	4.69 ± 0.8	4.41 ± 0.18
	C15:0	0.54 ± 0.03	0.51 ± 0.02	0.51 ± 0.02		C15:0	0.6 ± 0.08	0.61 ± 0.02	0.83 ± 0.02		C14:1	0.3 ± 0.03	0.33 ± 0.01	0.45 ± 0.03		C14:1	0.59 ± 0.02	0.47 ± 0.05	0.47 ± 0.1		C14:1	0,51 ± 0,03	0,55 ± 0,02	0,52 ± 0,03		C14:1	0.76 ± 0.02	0.84 ± 0.08	0.92 ± 0.17
	C16:0	15.75 ± 1.84	13.02 ± 0.93	12.51 ± 1.29		C16:0	9.92 ± 0.96	9.84 ± 0.56	9.4 ± 0.96		C15:0	5.8 ± 0.47	5 ± 0.21	5.28 ± 1.07		C15:0	0.56 ± 0	0.43 ± 0	0.36 ± 0.14		C15:0	0,26 ± 0,1	0,25 ± 0,03	0,23 ± 0,02		C15:0	0.72 ± 0.01	0.76 ± 0.01	0.74 ± 0.23
	C16:1	9.34 ± 0.54	9.69 ± 1.03	9.79 ± 0.33		C16:1	7.54 ± 2.74	8.61 ± 0.21	10.25 ± 0.26		C16:0	17.61 ± 0.76	18.5 ± 0.52	12.7 ± 0.61		C16:0	19.01 ± 0.88	15.86 ± 0.64	15.77 ± 0.65		C16:0	25,56 ± 3,69	21,67 ± 3,39	21,73 ± 3,27		C16:0	16.81 ± 0.9	15.77 ± 1.17	14.46 ± 1.23
	C17:0	0.26 ± 0.02	0.25 ± 0.01	0.25 ± 0.01		C17:0	0.3 ± 0.04	0.32 ± 0.01	0.44 ± 0.01		C16:1	7.13 ± 2.57	6.61 ± 0.43	8.04 ± 0.73		C16:1	9.54 ± 0.55	10.59 ± 0.65	10.72 ± 0.82		C16:1	7,55 ± 0,98	8,09 ± 0,27	9,27 ± 1,06		C16:1	12.2 ± 0.57	12.86 ± 1.15	13.47 ± 0.75
	C17:1	0.41 ± 0.02	0.42 ± 0.02	0.44 ± 0.11		C17:1	0.22 ± 0.01	0.26 ± 0.01	0.3 ± 0.01		C17:0	0.29 ± 0.03	0.31 ± 0.01	0.44 ± 0.01		C17:0	0.26 ± 0.04	0.24 ± 0	0.23 ± 0.08		C17:0	0,5 ± 0,01	0,51 ± 0,01	0,51 ± 0,02		C17:0	0.33 ± 0.05	0.42 ± 0.01	0.45 ± 0.14
	C18:0	4.08 ± 0.24	3.62 ± 0.09	3.73 ± 0.18		C18:0	6.5 ± 0.76	6.14 ± 0.76	5.23 ± 0.26		C17:1	0.35 ± 0.02	0.37 ± 0.02	0.52 ± 0.02		C17:1	0.49 ± 0.08	0.4 ± 0.01	0.33 ± 0.11		C17:1	0,6 ± 0,03	0,59 ± 0,03	0,6 ± 0,02		C17:1	0.63 ± 0.1	0.71 ± 0.03	0.69 ± 0.15
	C18:1 cis9	27.57 ± 1.28	26.88 ± 0.81	23.14 ± 2.05		C18:1 cis9	30.01 ± 2.67	23.66 ± 1.47	13.47 ± 0.74		C18:0	2.12 ± 0.08	2.47 ± 0.09	3.55 ± 0.12		C18:0	1.5 ± 0.13	0.94 ± 0.01	0.88 ± 0.46		C18:0	2,17 ± 0,32	4,08 ± 0,03	4,09 ± 0,16		C18:0	1.92 ± 0.15	2.06 ± 0.03	1.92 ± 0.17
	C18:1 cis 11	4.32 ± 0.25	4.12 ± 0.16	4.3 ± 0.22		C18:1 cis 11	3.45 ± 0.17	3.47 ± 0.13	3.52 ± 0.09		C18:1 cis9	23.63 ± 0.64	26.32 ± 0.84	20.75 ± 1.21		C18:1 cis9	12.71 ± 0.26	10.57 ± 0.42	11.52 ± 0.87		C18:1 cis9	12,86 ± 1,88	10,93 ± 0,26	8,36 ± 1,29		C18:1 cis9	17.84 ± 0.5	13.28 ± 0.73	12.14 ± 0.2
	C18:2 n-6	16.62 ± 1.14	16.71 ± 0.8	18.33 ± 1.02		C18:2 n-6	19.29 ± 0.5	22.63 ± 0.89	24.22 ± 1.59		C18:1 cis 11	2.74 ± 0.25	2.61 ± 0.1	3.18 ± 0.56		C18:1 cis 11	3.47 ± 0.24	3.37 ± 0.25	2.81 ± 1.06		C18:1 cis 11	2,8 ± 0,5	2,71 ± 0,38	2,33 ± 0,13		C18:1 cis 11	4.44 ± 0.36	5.94 ± 0.4	5.8 ± 0.69
	C18:3 α lin	1.97 ± 0.11	1.7 ± 0.07	1.97 ± 0.06		C18:3 cis	1.07 ± 0.05	0.88 ± 0.01	0.46 ± 0.01		C18:2	12.74 ± 1.4	12.61 ± 0.31	15.27 ± 1.47		C18:2	13.47 ± 0.28	14.16 ± 0.22	14.02 ± 0.46		C18:2 n-6	17,49 ± 1,13	17,64 ± 0,19	17,57 ± 1,81		C18:2 n-6	11.03 ± 3.89	13.33 ± 0.37	14.6 ± 1.44
	C18:3	3.04 ± 0.18	3.28 ± 0.13	3.08 ± 0.57		C18:3	0.88 ± 0.04	0.23 ± 0.01	0.2 ± 0		C18:3 cis	1.11 ± 0.83	0.2 ± 0.02	0.32 ± 0.03		C18:3 α lin	0.47 ± 0.02	0.32 ± 0	0.22 ± 0.09		C18:3 cis	0,33 ± 0,01	0,33 ± 0,02	0,37 ± 0,04		C18:3 α lin	0.61 ± 0.03	0.57 ± 0.01	0.43 ± 0.07
	C18:4	0.8 ± 0.05	0.82 ± 0.03	0.82 ± 0.06		C18:4	0.25 ± 0.01	0.25 ± 0.01	0.91 ± 0.02		C18:3	1.81 ± 0.04	1.47 ± 0.14	2.07 ± 0.14		C18:3	2.29 ± 0.01	1.82 ± 0.12	1.15 ± 0.4		C18:3	2,31 ± 0,15	2,35 ± 0,21	2,38 ± 0,16		C18:3	2.94 ± 0.06	3.22 ± 0.23	2.77 ± 0.21
	C20:0	0.12 ± 0.01	0.12 ± 0	0.12 ± 0.12		C20:0	0.17 ± 0.01	0.17 ± 0.01	0.2 ± 0		C18:4	0.53 ± 0.02	0.36 ± 0.01	0.51 ± 0.06		C18:4	0.57 ± 0.04	0.45 ± 0.02	0.28 ± 0.11		C18:4	0,55 ± 0,09	0,58 ± 0,05	0,59 ± 0,07		C18:4	0.73 ± 0.06	0.79 ± 0.04	0.81 ± 0.04
	C20:1	2.12 ± 0.12	2 ± 0.08	2.13 ± 0.06		C20:1	1.87 ± 0.09	1.65 ± 0.05	1.69 ± 0.04		C20:0	0.11 ± 0	0.09 ± 0.01	0.13 ± 0.02		C20:0	0.08 ± 0.01	0.06 ± 0.01	0.09 ± 0.19		C20:0	0,12 ± 0,02	0,15 ± 0,01	0,15 ± 0,02		C20:0	0.1 ± 0.01	0.11 ± 0.01	0.1 ± 0.01
	C20:1	0.6 ± 0.04	0.47 ± 0.02	0.62 ± 0.02		C20:2	0.24 ± 0.01	0.46 ± 0.02	0.99 ± 0.02		C20:1	0.08 ± 0	0.05 ± 0.01	0.09 ± 0.01		C20:1	1.14 ± 0.04	1.02 ± 0.03	0.6 ± 0.29		C20:1	0,09 ± 0,01	0,09 ± 0,01	0,1 ± 0,01		C20:1	1.4 ± 0.27	1.79 ± 0.06	1.78 ± 0.15
	C20:2	0.5 ± 0.03	0.41 ± 0.02	0.39 ± 0.04		C20:3 n-6	0.59 ± 0.03	0.59 ± 0.01	0.69 ± 0.01		C20:2	0.22 ± 0.02	0.26 ± 0.03	0.38 ± 0.02		C20:1	0.07 ± 0.01	0.06 ± 0.02	0.04 ± 0.19		C20:2	0,42 ± 0,05	0,43 ± 0,04	0,43 ± 0,03		C20:1 n-9	0.09 ± 0.01	0.11 ± 0.03	0.1 ± 0.01
	C20:3 n-6	0.42 ± 0.02	0.44 ± 0.02	0.43 ± 0.01		C20:4 n-6	0.3 ± 0.01	0.43 ± 0	0.53 ± 0.01		C20:3 n-6	0.13 ± 0.01	0.15 ± 0.01	0.22 ± 0.01		C20:2	0.17 ± 0.01	0.12 ± 0.01	0.08 ± 0.18		C20:3 n-6	0,27 ± 0,01	0,26 ± 0,02	0,26 ± 0,01		C20:2	0.21 ± 0.01	0.21 ± 0.02	0.2 ± 0.12
	C20:4 n-6	0.6 ± 0.03	0.59 ± 0.02	0.66 ± 0.02		C20:3 n-3	0.33 ± 0.02	0.33 ± 0.02	0.33 ± 0.02		C20:4 n-6	0.2 ± 0.01	0.23 ± 0.02	0.33 ± 0.01		C20:3 n-6	0.19 ± 0.01	0.11 ± 0.01	0.1 ± 0.04		C20:4 n-6	0,38 ± 0,02	0,38 ± 0,04	0,38 ± 0,01		C20:3 n-6	0.19 ± 0.03	0.19 ± 0.02	0.18 ± 0.01
	C20:3 n-3	0.16 ± 0.01	0.1 ± 0	0.14 ± 0.03		C20:4 n-3	3.41 ± 0.17	3.41 ± 0.17	3.41 ± 0.17		C20:3 n-3	0.34 ± 0.02	0.36 ± 0.03	0.57 ± 0.02		C20:4 n-6	0.3 ± 0.01	0.21 ± 0.01	0.18 ± 0.08		C20:3 n-3	0,62 ± 0,01	0,6 ± 0,04	0,66 ± 0,02		C20:4 n-6	0.38 ± 0.02	0.37 ± 0.02	0.38 ± 0.03
	C20:4 n-3	0.48 ± 0.03	0.41 ± 0.02	0.48 ± 0.01		C20:5 n-3 EPA	2.61 ± 0.1	3.33 ± 0.1	4.36 ± 0.21		C20:4 n-3	0.11 ± 0.01	0.12 ± 0.01	0.16 ± 0.01		C20:3 n-3	0.05 ± 0	0.04 ± 0.01	0.03 ± 0.02		C20:4 n-3	0,19 ± 0,02	0,19 ± 0,02	0,19 ± 0,02		C20:3 n-3	0.07 ± 0	0.07 ± 0.01	0.05 ± 0.01
	C20:5 n-3 EPA	0.36 ± 0.02	0.58 ± 0.02	0.92 ± 0.03		C22:0	0.66 ± 0.03	0.54 ± 0.01	0.51 ± 0.01		C20:5 n-3 EPA	0.88 ± 0.08	0.84 ± 0.16	1.22 ± 0.09		C20:4 n-3	0.16 ± 0.01	0.13 ± 0.01	0.23 ± 3.42		C20:5 n-3 EPA	6,68 ± 0,31	6,8 ± 0,3	6,96 ± 0,41		C20:4 n-3	0.2 ± 0.01	0.22 ± 0.03	0.22 ± 0.02
	C22:0	0.43 ± 0.02	0.36 ± 0.01	0.43 ± 0.01		C22:1 n-11	0.32 ± 0.02	0.31 ± 0.01	0.37 ± 0.01		C22:0	0.04 ± 0	0.1 ± 0.02	0.14 ± 0.09		C20:5 n-3 EPA	8.06 ± 0.51	9.68 ± 0.07	9.92 ± 0.42		C22:0	0,15 ± 0,01	0,16 ± 0,04	0,15 ± 0,04		C20:5 n-3 EPA	2.17 ± 0.09	2.2 ± 0.06	2.26 ± 0.18
	C22:1 n-11	0.1 ± 0.01	0.09 ± 0	0.11 ± 0		C22:1 n-9	0.53 ± 0.03	0.54 ± 0.02	0.68 ± 0.02		C22:1 n-11	0.21 ± 0.02	0.28 ± 0.01	0.57 ± 0.04		C22:0	0.04 ± 0	0.03 ± 0	0.03 ± 0.04		C22:1 n-11	0,21 ± 0,04	0,47 ± 0,03	0,65 ± 0,05		C22:0	0.05 ± 0	0.05 ± 0	0.04 ± 0.01
	C22:1 n-9	0.47 ± 0.03	0.6 ± 0.02	0.43 ± 0.02		C22:5 n-6 DPA	0.49 ± 0.02	0.49 ± 0.02	0.49 ± 0.02		C22:1 n-9	0.06 ± 0.01	0.07 ± 0	0.1 ± 0.01		C22:1 n-11	0.19 ± 0	0.15 ± 0.02	0.11 ± 0.05		C22:1 n-9	0,14 ± 0,02	0,12 ± 0,01	0,12 ± 0,01		C22:1 n-11	0.25 ± 0.01	0.27 ± 0.03	0.27 ± 0.01
	C22:5 n-6 DPA	0.15 ± 0.01	0.23 ± 0.02	0.15 ± 0		C22:5 n-3	0.46 ± 0.02	0.39 ± 0.01	0.36 ± 0.01		C22:5 n-6 DPA	0.23 ± 0.01	0.27 ± 0.02	0.38 ± 0.03		C22:1 n-9	0.03 ± 0	0.02 ± 0	0.05 ± 0.1		C22:5 n-6 DPA	0,48 ± 0,03	0,45 ± 0,02	0,45 ± 0,03		C22:1 n-9	0.04 ± 0	0.04 ± 0.01	0.04 ± 0
	C22:5 n-3	0.7 ± 0.04	0.57 ± 0.02	0.66 ± 0.02		C22:6 n-3 DHA	4.23 ± 0.09	6.53 ± 0.19	11.54 ± 0.57		C22:5 n-3	0.09 ± 0.01	0.1 ± 0.01	0.15 ± 0.01		C22:5 n-6 DPA	0.43 ± 0.03	0.32 ± 0	0.28 ± 0.12		C22:5 n-3	0,16 ± 0,01	0,16 ± 0,01	0,17 ± 0,01		C22:5 n-6 DPA	0.55 ± 0.03	0.57 ± 0.01	0.62 ± 0.02
	C22:6 n-3 DHA	5.03 ± 0.16	8.98 ± 0.15	11.12 ± 0.21		SUMA	99.82 ± 0	100 ± 0	99.68 ± 0		C22:6 n-3 DHA	14.73 ± 0.24	14.2 ± 1.49	16.52 ± 0.87		C22:5 n-3	0.1 ± 0.01	0.08 ± 0	0.17 ± 0.04		C22:6 n-3 DHA	16,87 ± 2,54	18,9 ± 0,42	20,24 ± 1,09		C22:5 n-3	0.13 ± 0.01	0.15 ± 0	0.15 ± 0.01
	SUMA	100.01 ± 0	100.01 ± 0	100 ± 0		SFA	21.57 ± 1.36	21.21 ± 1.62	20.46 ± 1.52		SUMA	100 ± 0	100 ± 0	100 ± 0		C22:6 n-3 DHA	17.09 ± 0.52	21.79 ± 0.28	22.78 ± 1.25		SUMA	100 ± 0	100 ± 0	100 ± 0		C22:6 n-3 DHA	17.1 ± 0.03	18.07 ± 0.54	19.65 ± 0.36
	SFA	24.63 ± 5.63	21.21 ± 4.65	20.17 ± 4.47		MUFA	44.12 ± 3.58	38.86 ± 1.26	30.74 ± 2.03		SFA	32.36 ± 0.64	32.17 ± 0.66	28.19 ± 216.98		SUMA	100 ± 0	100 ± 0	100 ± 100		SFA	29,26 ± 4,49	27,39 ± 0,39	27,41 ± 1,24		SUMA	100 ± 0	100 ± 0	100 ± 0
	MUFA	45.05 ± 8.98	44.37 ± 8.8	41.07 ± 7.65		PUFA	34.14 ± 1.59	39.93 ± 1.94	48.48 ± 0.68		MUFA	34.5 ± 2.14	36.65 ± 0.73	33.69 ± 242.07		SFA	28.41 ± 6.6	24.12 ± 5.61	23.92 ± 5.59		MUFA	24,75 ± 4,86	23,55 ± 0,22	21,95 ± 0,87		SFA	26.04 ± 5.8	24.21 ± 5.38	22.47 ± 4.93
	PUFA	30.33 ± 4.67	34.42 ± 5.02	38.75 ± 5.65		n-3	8.43 ± 0.22	10.65 ± 0.23	15.64 ± 6448.22		PUFA	33.14 ± 1.13	31.18 ± 1.49	38.12 ± 204.01		MUFA	28.23 ± 4.72	26.66 ± 4.44	26.64 ± 4.71		PUFA	46,75 ± 0,85	49,06 ± 0,44	50,65 ± 0,98		MUFA	37.65 ± 6.45	35.84 ± 5.46	35.21 ± 5.35
	n-3	6.74 ± 1.52	10.65 ± 1.49	13.32 ± 1.11		n-6	20.66 ± 0.07	24.13 ± 0.3	25.93 ± 595.27		n-6	15.27 ± 0.25	14.78 ± 1.6	17.41 ± 95.7		PUFA	43.35 ± 5.95	49.22 ± 7.21	49.44 ± 7.46		n-3	17,84 ± 2,83	19,85 ± 0,41	21,26 ± 0,8		PUFA	36.1 ± 2.4	39.75 ± 2.95	42.12 ± 2.51
	n-6	17.78 ± 0.23	17.97 ± 0.18	19.57 ± 0.26		n-3/n-6	0.41 ± 0.15	0.44 ± 0	0.6 ± 4.79		n-3/n-6	13.31 ± 0.02	13.26 ± 0.03	16.21 ± 4.39		n-6	17.4 ± 3.18	22.03 ± 3.14	23.21 ± 3.11		n-6	18,63 ± 0,11	18,72 ± 0,04	18,66 ± 0,4		n-3	17.5 ± 2.8	18.51 ± 2.27	20.07 ± 2.14
	n-3/n-6	0.38 ± 0	0.59 ± 0	0.68 ± 0												n-3/n-6	14.38 ± 0.12	14.8 ± 0.11	14.58 ± 0.09		n-3/n-6	0,96 ± 0,2	1,06 ± 0,08	1,14 ± 0,1		n-6	12.15 ± 0.18	14.47 ± 0.19	15.77 ± 0.22
																										n-3/n-6	1.44 ± 0	1.28 ± 0	1.27 ± 0
